# Supplementary material for: ﻿Argostemmaehuangzhangense (Rubiaceae), a new species from Guangdong, China
Source: PhytoKeys. 2022 Nov 30;214:75–82. doi: 10.3897/phytokeys.214.89276 (PMC9836731; doi:10.3897/phytokeys.214.89276)
Supplement: XML Treatment for Argostemma ehuangzhangense [file phytokeys.214.89276-treatment1.xml]

<!DOCTYPE tp:taxon-treatment
  PUBLIC "-//TaxonX//DTD Taxonomic Treatment Publishing DTD v0 20100105//EN" "tax-treatment-NSO.dtd">
<tp:taxon-treatment xmlns:tp="http://www.plazi.org/taxpub"><tp:treatment-meta><kwd-group><label>Taxon classification</label><kwd>
                <named-content content-type="kingdom">Plantae</named-content>
              </kwd><kwd>
                <named-content content-type="order">Gentianales</named-content>
              </kwd><kwd>
                <named-content content-type="family">Rubiaceae</named-content>
              </kwd></kwd-group><mixed-citation publication-type="journal"><person-group><name><surname>Liu</surname><given-names>Zhong-Cheng</given-names></name><name><surname>Liu</surname><given-names>Jia</given-names></name><name><surname>Zhao</surname><given-names>Wan-Yi</given-names></name><name><surname>Fan</surname><given-names>Qiang</given-names></name><name><surname>Ye</surname><given-names>Hua-Gu</given-names></name><name><surname>Wang</surname><given-names>Lei</given-names></name><name><surname>Liao</surname><given-names>Wen-Bo</given-names></name></person-group><article-title>﻿<italic><tp:taxon-name><tp:taxon-name-part taxon-name-part-type="genus" reg="Argostemma">Argostemma</tp:taxon-name-part><tp:taxon-name-part taxon-name-part-type="species" reg="ehuangzhangense">ehuangzhangense</tp:taxon-name-part></tp:taxon-name></italic> (<tp:taxon-name><tp:taxon-name-part taxon-name-part-type="family">Rubiaceae</tp:taxon-name-part></tp:taxon-name>), a new species from Guangdong, China</article-title><source>PhytoKeys</source><day>30</day><month>11</month><year>2022</year><volume>214</volume><fpage>75</fpage><lpage>82</lpage><pub-id pub-id-type="doi">10.3897/phytokeys.214.89276</pub-id></mixed-citation></tp:treatment-meta><tp:nomenclature><label>﻿</label><tp:taxon-name>
              <object-id xmlns:xlink="http://www.w3.org/1999/xlink" content-type="arpha" xlink:type="simple">C638A75A-D715-56E9-8B26-3875DC51DC3D</object-id>
              <tp:taxon-name-part taxon-name-part-type="genus" reg="Argostemma">Argostemma</tp:taxon-name-part>
              <tp:taxon-name-part taxon-name-part-type="species" reg="ehuangzhangense">ehuangzhangense</tp:taxon-name-part>
              <object-id xmlns:xlink="http://www.w3.org/1999/xlink" content-type="ipni" xlink:type="simple">urn:lsid:ipni.org:names:77309064-1</object-id>
            </tp:taxon-name><tp:taxon-authority>H.G.Ye, Jia Liu &amp; W.B.Liao</tp:taxon-authority><tp:taxon-status xmlns:xlink="http://www.w3.org/1999/xlink" xlink:type="simple">sp. nov.</tp:taxon-status></tp:nomenclature><tp:treatment-sec sec-type="material" id="SECID0EVGAE"><title>Type.</title><p>China. Guangdong Province: Yangchun City, Bajia Town, E’huangzhang Nature Reserve, near the Wufu Waterfall, <named-content xmlns:xlink="http://www.w3.org/1999/xlink" content-type="dwc:verbatimCoordinates" xlink:type="simple"><named-content content-type="geo-json" specific-use="{&#34;type&#34;:&#34;Point&#34;,&#34;coordinates&#34;:[111.416667,21.866667]}" id="NCID0E5GAE" xlink:type="simple">21°52'N, 111°25'E</named-content></named-content>, a.s.l. 720 m, 3 May 2018, <italic>Wan-Yi Zhao, Jia Liu, Qiao-Ling Ding, Fan Ye YC-2018-02</italic> (holotype: SYS!, Barcode SYS00236851; isotype: SYS!, Barcode SYS00236852) (Figs <xref ref-type="fig" rid="F1">1</xref>, <xref ref-type="fig" rid="F2">2</xref>).</p><fig id="F1" position="float" orientation="portrait"><object-id xmlns:xlink="http://www.w3.org/1999/xlink" content-type="doi" xlink:type="simple">10.3897/phytokeys.214.89276.figure1</object-id><object-id xmlns:xlink="http://www.w3.org/1999/xlink" content-type="arpha" xlink:type="simple">6D10CADC-A199-576F-B141-8EF85FDF2C4B</object-id><label>Figure 1.</label><caption><p><italic><tp:taxon-name><tp:taxon-name-part taxon-name-part-type="genus" reg="Argostemma">Argostemma</tp:taxon-name-part><tp:taxon-name-part taxon-name-part-type="species" reg="ehuangzhangense">ehuangzhangense</tp:taxon-name-part></tp:taxon-name></italic><bold>A</bold> individuals in their natural habitat <bold>B</bold> flowering individuals <bold>C</bold> fruiting individuals <bold>D</bold> side view of an individuals with tuber <bold>E</bold> leaf blade adaxial surface view <bold>F</bold> leaf blade abaxial surface view <bold>G</bold> flower, internal corolla surface view <bold>H</bold> folwer, external corolla surface view <bold>I</bold> capsule, top view <bold>J</bold> stamen <bold>K</bold> style and stigma tightly enclosed by stamens <bold>L</bold> ovary longitudinal section view. (photographs (<bold>A–G</bold>) were taken by Wan-Yi Zhao in the original habitat area of E’huangzhang and photographs (<bold>H–L</bold>) were taken by Jia Liu in SYS Herbarium in May 2018).</p></caption><graphic xmlns:xlink="http://www.w3.org/1999/xlink" xlink:href="phytokeys-214-075_article-89276__-g001.jpg" position="float" orientation="portrait" xlink:type="simple" id="oo_775921.jpg"><uri content-type="original_file" xlink:type="simple">https://binary.pensoft.net/fig/775921</uri></graphic></fig></tp:treatment-sec><tp:treatment-sec sec-type="diagnosis" id="SECID0EBJAE"><title>Diagnosis.</title><p><italic><tp:taxon-name><tp:taxon-name-part taxon-name-part-type="genus" reg="Argostemma">Argostemma</tp:taxon-name-part><tp:taxon-name-part taxon-name-part-type="species" reg="ehuangzhangense">ehuangzhangense</tp:taxon-name-part></tp:taxon-name></italic> is similar to <italic><tp:taxon-name><tp:taxon-name-part taxon-name-part-type="genus" reg="Argostemma">A.</tp:taxon-name-part><tp:taxon-name-part taxon-name-part-type="species" reg="lamxayanum">lamxayanum</tp:taxon-name-part></tp:taxon-name></italic> and <italic><tp:taxon-name><tp:taxon-name-part taxon-name-part-type="genus" reg="Argostemma">A.</tp:taxon-name-part><tp:taxon-name-part taxon-name-part-type="species" reg="laotica">laotica</tp:taxon-name-part></tp:taxon-name></italic> in its habit and pseudo-verticillate leaves, but differs in having terminal solitary 4-merous flowers, short anthers (1.2–1.5 mm long) opening by longitudinal slits.</p><fig id="F2" position="float" orientation="portrait"><object-id xmlns:xlink="http://www.w3.org/1999/xlink" content-type="doi" xlink:type="simple">10.3897/phytokeys.214.89276.figure2</object-id><object-id xmlns:xlink="http://www.w3.org/1999/xlink" content-type="arpha" xlink:type="simple">2476233A-8346-573E-BC1E-34245921AEA0</object-id><label>Figure 2.</label><caption><p><italic><tp:taxon-name><tp:taxon-name-part taxon-name-part-type="genus" reg="Argostemma">Argostemma</tp:taxon-name-part><tp:taxon-name-part taxon-name-part-type="species" reg="ehuangzhangense">ehuangzhangense</tp:taxon-name-part></tp:taxon-name></italic><bold>A</bold> flower <bold>B</bold> fruit <bold>C</bold> style and stigma <bold>D</bold> habit of a mature plant <bold>E</bold> multicellular trichomes present on the stem, pedicel and ovary <bold>F</bold> corolla <bold>G</bold> organization of stamens <bold>H</bold> stamen (Drawn from living plants by Yun-Xiao Liu).</p></caption><graphic xmlns:xlink="http://www.w3.org/1999/xlink" xlink:href="phytokeys-214-075_article-89276__-g002.jpg" position="float" orientation="portrait" xlink:type="simple" id="oo_775922.jpg"><uri content-type="original_file" xlink:type="simple">https://binary.pensoft.net/fig/775922</uri></graphic></fig></tp:treatment-sec><tp:treatment-sec sec-type="description" id="SECID0EQLAE"><title>Description.</title><p><bold><italic>Terrestrial</italic></bold> perennial herbs, 1–4 cm tall, attached to the substrate by tubers flattened globose, with a few roots. <bold><italic>Stems</italic></bold> erect, densely pubescent, with one pair of scale-like leaves at the lower middle portion. <bold><italic>Leaves</italic></bold> four per individual, clustered at the stem apex, verticillate, anisophyllous, petiole 0.5–2 long mm; blades membranous or thinly papery when dried, ovate to elliptic, 5–25 × 3–12 mm, cuneate at base, acute to obtuse at apex, margins entire; adaxial surface green, densely antrorse strigose; abaxial surface grey-white with white particles, sparsely pubescent on the midrib vein and lateral veins; lateral veins 3- or 4-pairs; stipules deciduous. <bold><italic>Flowers</italic></bold> solitary, terminal; pedicels 0.8–1.8 cm, with densely pubescent, trichomes multicellular. <bold><italic>Calyx</italic></bold> densely pubescent, trichomes multicellular, hypanthium portion obovoid; lobes 4, subtriangular, 1–1.3 × 1.1–1.4 mm, abaxially pubescent, adaxially glabrous. <bold><italic>Corolla</italic></bold> white, rotate, external surface sparsely pubescent, internal surface glabrous, corolla tube 0.3–0.6 mm long; corolla lobes 4, oblong-lanceolate, 3–4 × 1.5–2 mm. <bold><italic>Stamens</italic></bold> 4; filaments free, 3.5–4 mm, exserted; anthers 1.2–1.5 mm long, coherent into a tube, dehiscent longitudinally. <bold><italic>Ovary</italic></bold> 2-locular, ovules numerous in each locule; style filiform, ca. 4 mm, with short pubescence, stigma capitate, exserted. <bold><italic>Capsule</italic></bold> obovoid, 2–5 mm in diameter, 1–3 mm long, pubescent, crowned by a persistent calyx, without ribs or furrows.</p></tp:treatment-sec><tp:treatment-sec sec-type="phenology" id="SECID0ETMAE"><title>Phenology.</title><p>This species is recorded flowering in March-May and fruiting in May-September.</p></tp:treatment-sec><tp:treatment-sec sec-type="distribution" id="SECID0EYMAE"><title>Distribution.</title><p><italic><tp:taxon-name><tp:taxon-name-part taxon-name-part-type="genus" reg="Argostemma">Argostemma</tp:taxon-name-part><tp:taxon-name-part taxon-name-part-type="species" reg="ehuangzhangense">ehuangzhangense</tp:taxon-name-part></tp:taxon-name></italic> is endemic to E’huangzhang Nature Reserve, southwestern Guangdong Province. It is currently known only from two populations recorded in county of Dianbai and city of Yangchun.</p></tp:treatment-sec><tp:treatment-sec sec-type="habitat" id="SECID0EJNAE"><title>Habitat.</title><p>Growing along river on wet sandstone under the evergreen broad-leaf forest at 400–750 m a.s.l.</p></tp:treatment-sec><tp:treatment-sec sec-type="etymology" id="SECID0EONAE"><title>Etymology.</title><p>The specific epithet ‘ehuangzhangense’ is derived from the type locality, E’huangzhang Nature Reserve of the Guangdong Province, in China. This area is the oldest geological platform in the Guangdong Province, in which many endemic species occur (<xref ref-type="bibr" rid="B23">Wang et al. 2003</xref>; <xref ref-type="bibr" rid="B24">2004</xref>; <xref ref-type="bibr" rid="B5">Ding et al. 2018</xref>). The new species is also expected to occur in the Yunkaishan National Nature Reserve, Maoming City, because this area shares a similar tectonic history with E’huangzhang. Therefore, we proposed for the vernacular name of the species as yuèxīxuěhuā (粤西雪花).</p></tp:treatment-sec><tp:treatment-sec sec-type="Preliminary conservation status" id="SECID0EAOAE"><title>Preliminary conservation status.</title><p>The species is endemic to the Guangdong Province. According to our field survey, there are only two localities in which <italic><tp:taxon-name><tp:taxon-name-part taxon-name-part-type="genus" reg="Argostemma">Argostemma</tp:taxon-name-part><tp:taxon-name-part taxon-name-part-type="species" reg="ehuangzhangense">ehuangzhangense</tp:taxon-name-part></tp:taxon-name></italic> is recorded and each population consists of 100–250 individuals. The number of mature individuals of <italic><tp:taxon-name><tp:taxon-name-part taxon-name-part-type="genus" reg="Argostemma">Argostemma</tp:taxon-name-part><tp:taxon-name-part taxon-name-part-type="species" reg="ehuangzhangense">ehuangzhangense</tp:taxon-name-part></tp:taxon-name></italic> is more than 400, but less than 1000. Thus, we believe that <italic><tp:taxon-name><tp:taxon-name-part taxon-name-part-type="genus" reg="Argostemma">Argostemma</tp:taxon-name-part><tp:taxon-name-part taxon-name-part-type="species" reg="ehuangzhangense">ehuangzhangense</tp:taxon-name-part></tp:taxon-name></italic> would be considered <abbrev xmlns:xlink="http://www.w3.org/1999/xlink" xlink:title="Vulnerable" id="ABBRID0EHPAE" xlink:type="simple">VU</abbrev> (Vulnerable) in an official IUCN Red List assessment (<xref ref-type="bibr" rid="B6">IUCN Standards and Petitions Subcommittee 2022</xref>) according to the D criterion.</p></tp:treatment-sec><tp:treatment-sec sec-type="Paratypes" id="SECID0EPPAE"><title>Paratypes.</title><p>China. Guangdong Province: Yangchun City, Bajia Town, E’huangzhang Nature Reserve, <named-content xmlns:xlink="http://www.w3.org/1999/xlink" content-type="dwc:verbatimCoordinates" xlink:type="simple"><named-content content-type="geo-json" specific-use="{&#34;type&#34;:&#34;Point&#34;,&#34;coordinates&#34;:[111.416667,21.866667]}" id="NCID0EYPAE" xlink:type="simple">21°52'N, 111°25'E</named-content></named-content>, a.s.l. 704 m, 29 Apr. 2017, <italic>Hua-Gu Ye</italic>, <italic>Zhong-Cheng Liu YHG-06</italic> (SYS); same locality, 5 Aug. 2017, <italic>Hua-Gu Ye</italic>, <italic>Wan-Yi Zhao</italic>, <italic>Zhong-Cheng Liu YC2017-35</italic> (SYS); Yangchun City, Bajia Town, <named-content xmlns:xlink="http://www.w3.org/1999/xlink" content-type="dwc:verbatimCoordinates" xlink:type="simple"><named-content content-type="geo-json" specific-use="{&#34;type&#34;:&#34;Point&#34;,&#34;coordinates&#34;:[111.416667,21.866667]}" id="NCID0EKQAE" xlink:type="simple">21°52'N, 111°25'E</named-content></named-content>, a.s.l. 750 m, 1 Aug. 2001, <italic>Hua-Gu Ye 6119</italic> (IBSC); Dianbai County, Luokeng Town, Shuangjifeng, <named-content xmlns:xlink="http://www.w3.org/1999/xlink" content-type="dwc:verbatimCoordinates" xlink:type="simple"><named-content content-type="geo-json" specific-use="{&#34;type&#34;:&#34;Point&#34;,&#34;coordinates&#34;:[111.350000,21.866667]}" id="NCID0EUQAE" xlink:type="simple">21°52'N, 111°21'E</named-content></named-content>, a.s.l. 400 m, 8 Aug. 2001, <italic>Hua-Gu Ye 6427</italic> (IBSC).</p></tp:treatment-sec><ref-list><ref id="B23"><mixed-citation xmlns:xlink="http://www.w3.org/1999/xlink" xlink:type="simple"><person-group><name name-style="western"><surname>Wang</surname><given-names>FM</given-names></name><name name-style="western"><surname>Ye</surname><given-names>HG</given-names></name><name name-style="western"><surname>Zhao</surname><given-names>NX</given-names></name></person-group> (<year>2003</year>) Studies on the spermatophytic flora of E’huangzhang Nature Reserve in Yangchun of Guangdong Province. Guihaia 23(6): 495–504, 522.</mixed-citation></ref><ref id="B24"><mixed-citation xmlns:xlink="http://www.w3.org/1999/xlink" xlink:type="simple"><person-group><name name-style="western"><surname>Wang</surname><given-names>FM</given-names></name><name name-style="western"><surname>Ye</surname><given-names>HG</given-names></name><name name-style="western"><surname>Ye</surname><given-names>YS</given-names></name><name name-style="western"><surname>Zhou</surname><given-names>LX</given-names></name></person-group> (<year>2004</year>) <article-title>A preliminarily study on the pteridophytic flora of E’huangzhang Nature Neserve in Yangchun, Guangdong.</article-title><source>Bulletin of Botanical Research,</source><volume>24</volume>(<issue>3</issue>): <fpage>292</fpage>–<lpage>296</lpage>.</mixed-citation></ref><ref id="B5"><mixed-citation xmlns:xlink="http://www.w3.org/1999/xlink" xlink:type="simple"><person-group><name name-style="western"><surname>Ding</surname><given-names>QL</given-names></name><name name-style="western"><surname>Zhao</surname><given-names>WY</given-names></name><name name-style="western"><surname>Yin</surname><given-names>QY</given-names></name><name name-style="western"><surname>Ye</surname><given-names>HG</given-names></name><name name-style="western"><surname>Song</surname><given-names>HZ</given-names></name><name name-style="western"><surname>Liao</surname><given-names>WB</given-names></name></person-group> (<year>2018</year>) <article-title><italic><tp:taxon-name><tp:taxon-name-part taxon-name-part-type="genus">Begonia</tp:taxon-name-part><tp:taxon-name-part taxon-name-part-type="species">ehuangzhangensis</tp:taxon-name-part></tp:taxon-name></italic> (sect. Diploclinium, <tp:taxon-name><tp:taxon-name-part taxon-name-part-type="family">Begoniaceae</tp:taxon-name-part></tp:taxon-name>), a new species from Guangdong, China.</article-title><source>Phytotaxa</source><volume>381</volume>(<issue>1</issue>): <fpage>107</fpage>–<lpage>115</lpage>. <ext-link xlink:type="simple" ext-link-type="doi" xlink:href="10.11646/phytotaxa.381.1.14">https://doi.org/10.11646/phytotaxa.381.1.14</ext-link></mixed-citation></ref><ref id="B6"><mixed-citation xmlns:xlink="http://www.w3.org/1999/xlink" xlink:type="simple">IUCN Standards and Petitions Subcommittee (<year>2022</year>) Guidelines for Using the IUCN Red List Categories and Criteria. Version 15. Prepared by the Standards and Petitions Subcommittee. <ext-link xlink:type="simple" ext-link-type="uri" xlink:href="https://www.iucnredlist.org/resources/redlistguidelines">https://www.iucnredlist.org/resources/redlistguidelines</ext-link></mixed-citation></ref></ref-list></tp:taxon-treatment>
